# Supplementary material for: Expression and Clinical Significance of MDM2 in Non-Functioning PitNETs
Source: Medicina (Kaunas). 2023 Feb 15;59(2):373. doi: 10.3390/medicina59020373 (PMC9963423; doi:10.3390/medicina59020373)
Supplement: Supplementary file 1 [file medicina-59-00373-s001.zip]

Archive with 1 entries (1 files):
- medicina-2172757-supplementary.pdf
